# Supplementary material for: The association between the Acute Physiology Score and sepsis in ICU non-surviving patients with inflammatory bowel disease: a retrospective cohort study from the eICU-CRD
Source: Front Med (Lausanne). 2026 Jun 3;13:1761815. doi: 10.3389/fmed.2026.1761815 (PMC13271910; doi:10.3389/fmed.2026.1761815)
Supplement: Supplementary file 2 [file Supplementary_file_2.XLSX]

## Sheet: Sheet1
Table S2 The relationship between APS and the prevalence of sepsis further excluding patients with respiratoryrate
		Model1			Model2
Characterisitic	OR	95%CI	P-value	OR	95%CI	P-value
APS_Score
APS_Score continuous	1.021	(1.006,1.038)	0.008	1.027	(1.009,1.045)	0.004
APS_Score quantile
Q1 (APS<31)	Ref	Ref		Ref	Ref
Q2 (31≤APS< 39）	3.076	(1.167,8.854)	0.028	3.449	(1.157,11.374)	0.032
Q3 (39≤APS<53)	1.571	(0.558,4.678)	0.398	1.688	(0.524,5.763)	0.386
Q4 (APS≥53）	3.744	(1.447,10.655)	0.009	4.856	(1.675,15.713)	0.005
p for trend			0.039			0.02
Results of odds ratios (OR values, 95% confidence interval, 95% CI) along with corresponding P-values.
Model 1 was unadjusted;
Model 2 was adjusted for Weight，BMI，DBP，SBP，HGB，Lymphocyte percentage，Aniongap，Lactate
APS, Acute Physiology Score
