# Supplementary material for: The association between the Acute Physiology Score and sepsis in ICU non-surviving patients with inflammatory bowel disease: a retrospective cohort study from the eICU-CRD
Source: Front Med (Lausanne). 2026 Jun 3;13:1761815. doi: 10.3389/fmed.2026.1761815 (PMC13271910; doi:10.3389/fmed.2026.1761815)
Supplement: Supplementary file 3 [file Supplementary_file_3.XLSX]

## Sheet: Sheet1
Table S3 Results of Normality Test for Continuous Variables
Variable	SampleSize	W_Statistic	P_value	TestResult
Age	190	0.9665	0.0002	Non-Normal
Height	190	0.6221	P<0.001	Non-Normal
Weight	190	0.964	0.0001	Non-Normal
BMI	190	0.8839	P<0.001	Non-Normal
DBP	190	0.967	0.0002	Non-Normal
SBP	190	0.9571	P<0.001	Non-Normal
Heartrate	190	0.9715	0.0006	Non-Normal
Respiratoryrate	190	0.926	P<0.001	Non-Normal
Spo2	190	0.6334	P<0.001	Non-Normal
Temperature	190	0.9237	P<0.001	Non-Normal
HGB	190	0.9912	0.3012	Normal
Plateletcount	190	0.9501	P<0.001	Non-Normal
Neutrophils	190	0.8943	P<0.001	Non-Normal
Lymphocytes	190	0.8608	P<0.001	Non-Normal
RDW	190	0.9299	P<0.001	Non-Normal
unitlosday	190	0.6352	P<0.001	Non-Normal
APS Score	190	0.9302	P<0.001	Non-Normal
BMI：Body Mass Index，DBP：Diastolic Blood Pressure，SBP：Systolic Blood Pressure，Spo2：Peripheral Oxygen Saturation，HGB：Hemoglobin，RDW：Red Cell Distribution Width APS Score：Acute Physiology Score
