# Supplementary material for: The association between the Acute Physiology Score and sepsis in ICU non-surviving patients with inflammatory bowel disease: a retrospective cohort study from the eICU-CRD
Source: Front Med (Lausanne). 2026 Jun 3;13:1761815. doi: 10.3389/fmed.2026.1761815 (PMC13271910; doi:10.3389/fmed.2026.1761815)
Supplement: Supplementary file 4 [file Supplementary_file_4.XLSX]

## Sheet: Sheet 1
Table S4. Variance Inflation Factor (VIF) Values for Predictors in Model2 and Model3
Variable	Model2	Model3
Age	4.16853	4.54691
Gender	1.37536	1.45718
Race	1.52087	2.23373
Height	4.6042	5.47884
Weight	3.06082	5.41606
DBP	2.66137	3.0789
SBP	2.67874	2.86852
Heartrate	1.30985	1.66362
Respiratoryrate	1.3073	1.45053
Spo2	1.24062	1.31911
Temperature	1.29527	1.7683
BMI	3.24513	5.22859
HGB		1.56848
Plateletcount		1.30842
Neutrophils		1.77447
Lymphocytes		1.89953
RDW		1.59088
Aniongap		1.79591
Lactate		1.92063
Bicarbonate		1.97765
Unitlosday		1.53216
APS Score		1.7265
BMI：Body Mass Index，DBP：Diastolic Blood Pressure，SBP：Systolic Blood Pressure，Spo2：Peripheral Oxygen Saturation，HGB：Hemoglobin，RDW：Red Cell Distribution Width APS Score：Acute Physiology Score
